# Supplementary material for: Distinct Modulation of Feeding Behavior in the Whitefly Vector Bemisia tabaci MED by ToCV Single-Infection Versus Synergistic Co-Infection with TYLCV
Source: Insects. 2025 Oct 24;16(11):1091. doi: 10.3390/insects16111091 (PMC12653564; doi:10.3390/insects16111091)
Supplement: Supplementary file 1 [file insects-16-01091-s001.zip]

Archive with 1 entries (1 files):
- insects-3680653-supplementary.pdf
